# Supplementary material for: Learning dynamic cognitive map with autonomous navigation
Source: Front Comput Neurosci. 2024 Dec 11;18:1498160. doi: 10.3389/fncom.2024.1498160 (PMC11668591; doi:10.3389/fncom.2024.1498160)
Supplement: Supplementary file 1 [file Presentation_1.zip]

Archive with 2 entries (2 files):
- envs.png
- appendix.tex
