# Supplementary material for: Learning dynamic cognitive map with autonomous navigation
Source: Front Comput Neurosci. 2024 Dec 11;18:1498160. doi: 10.3389/fncom.2024.1498160 (PMC11668591; doi:10.3389/fncom.2024.1498160)
Supplement: Supplementary file 1 [file Presentation_1.zip › appendix.tex]

\section{Environments}
\label{app:envs}

The agent's perceptual capabilities are limited to perceiving the current room's colour and obstacle position. The colour observations received by the model are detailed in Figure~\ref{img:envs}, they are associated with numerical values to aid visualisation. Negative values correspond to un-observable positions, indicating that moving in that direction leads to an obstacle. Ground-truth positions are aligned with the axes of the environments, where each pose is represented as a (row, column) pair -(y, x)- within each environment.

\begin{figure}[!h]
    \centering
    \includegraphics[width=12cm]{img/envs.png}
    \caption{Environments observations with their names as used in this paper. The negative observations are un-observable by the agent.}
    \label{img:envs}
    \vspace{-0mm}
\end{figure}
\FloatBarrier

\section{Models complementary information}

Both models know in advance the actions they can take, defined in our mini-grid environments as being up, down, left, right and stay -do not move-.
To ease learning we inform both agents that staying means not changing state.

\subsection{Our Model Parameters}
\label{app:models_params}
% \label{app:pomdp}
% \begin{figure}[!htb]
%     \centering
%     \includegraphics[width=5cm]{img/factor_graph_pomdp.png}
%     \caption{Hidden Markov Models encode conditional dependencies through a set of matrices. The A matrix characterises the likelihood model, determining how states $s_\tau$ map to observations $o_\tau$. The B matrix governs the transition model, specifying how state $s_\tau$ evolves based on the policy $\pi$. The C vector represents the preferred observation or state, exerting direct influence on the G factor upon which the policy $\pi$ is conditioned. Blue circles indicate observed variables in the model.}
%     \label{img:factor_graph_pomdp}
%     \vspace{-0mm}
% \end{figure}

Our model leverages the pymdp framework~\cite{pymdp}, a Python library designed for active inference in discrete state spaces. Initially, the model starts with a 2x2 dimension for both state and observation matrices due to Python's matrix requirements. However, only the first dimension contains meaningful information at the start (indicating the initial position and current observation). As the agent explores, the model dynamically expands its state and observation dimensions, incorporating new information from both its predictions and actual observations.

The agent contains as sub-models: 
\begin{itemize}
    \item the Markov matrices $A_o$ (observation likelihood) $P(o_t|s_t)$, $B_s$ (state transition) $P(s_t|s_{t-1}, a_{t-1})$ and $A_p$ (position likelihood) $P(p_t|s_t)$. 
    \item  the list of successive predicted poses as tuples $B_p$ (position transition) $P(p_t|p_{t-1},a_{t-1})$
\end{itemize}

%The preference over future observations (C) is a vector applied to the expected free energy (G) that impacts the selection of the policy ($\pi$). The model is presented in Figure~\ref{img:factor_graph_pomdp}.

The transition probability update, as depicted in Equation \ref{eq:B_up}, incorporates various learning rates based on different scenarios. Specifically, an experimented transition employs a learning rate of 10, while the reverse transition is assigned a rate of 7. An experimented impossible transition (state can't be reached because of an obstacle) is given the same values but a negative learning rate. In contrast, a predicted transition adopts a learning rate of 5 in the forward direction and 3 in the reverse direction. This difference in learning rate is used to adjust the certainty we have about the chosen policy $\pi$. Table~\ref{tab:tran_lr} recapitulates those values.

\begin{table}[h!]
\centering
\caption{Transition learning rate depending on the situation}
\begin{tabular}{lccc}
\toprule
\textbf{Transitions} & \textbf{Possible} & \textbf{Impossible} & \textbf{Imagined} \\
\midrule
Forward  & 7  & -7 & 5 \\
Reverse  & 5  & -5 & 3 \\
\bottomrule
\end{tabular}

\label{tab:tran_lr}
\end{table}

A higher learning rate reflects more confidence in the policy, while a lower learning rate indicates uncertainty. By weighting the learning rate, the model ensures that the transition probability is considered in its decision-making in dynamic environments.

\begin{equation}
    B_\pi = Q(s_t|s_{t-1}, \pi) Q(s_{t-1}) * B_\pi  * learning\_rate
    \label{eq:B_up}
\end{equation}

The likelihood probability update is similar with a learning rate fixed to 1. 


To assess the agent's confidence in its current pose, we evaluate the certainty associated with its inferred state by considering both observation and pose. If this confidence falls below 70\%, the position is disregarded for state inference until the agent can achieve a clearer understanding of its whereabouts. This ensures that the model relies only on well-supported information when making decisions, thereby improving the accuracy and reliability of its state estimations.  


The expected free energy is calculated for each future time-step as defined in equation~\ref{eq:planning_as_inf} the agent considers and is then aggregated to infer the most likely sequence of actions to reach a preferred state. This belief in policies is achieved through:
\begin{equation}
    P(\pi) = \sigma (-\gamma G(\pi))
\end{equation}

Where $\sigma$, the softmax function is tempered with a temperature parameter $\gamma$ converting the expected free energy of policies into a categorical distribution over policies. We set $\gamma$ to 16 in our model to add more weight to favour policies minimising EFE. 

\subsection{Our Model Policies Generation}
\label{app:policies}
We have tried diverse policy creation to reduce the computational load on imagining all possible transitions. Policy algorithms are linked to our models' versioning as well. We have 3 different ways to create policies, from the most computationally expensive to the lightest.

Considering the look-ahead as being the number of steps the agent can project itself over. The first policy creation is simply implied to consider all possible combinations for our 5 actions (Up/Down/Left/Right/Stay). 
This results in an exponential number of combinations: $n\_policies = 5^{lookahead}$. 
Our second policy generation method creates paths covering all possible motions in the look-ahead range while making sure a path doesn't return on its track. The 'STAY' action is added after every new action as an independent path, such that the agent can imagine stopping at any time. This results in the approximated parabolic equation:
\begin{equation}
    n\_policies   \tilde{=}   86.3*lookahead^2 - 392.0*lookahead + 377.0
\end{equation}

Finally, the lighter policy generation produces simple L-shaped paths covering the look-ahead range \cite{ours_2024}, adding the 'STAY' action at each new action added in a path as a new independent policy. The complexity of this solution is polynomial :
\begin{equation}
    n\_policies = 4*lookahead^2 +1
\end{equation}

Without the STAY action, it would become linear, allowing for a very large look-ahead without worrying about computation cost. However, the model accuracy on imagined consequences over a long prediction range is also to consider and has not been analysed in this study.   

Whichever policy generation strategy is used all the generated policies follow the AIF process of selection described in~\cite{nav_aif}.  

In this work, we use 16 as a constant for the temperature $\gamma$. This means that we are highly likely to choose the optimal policy rather than any other one. 

\subsection{CSCG Model Parameters}
\label{app:cscg}
The CSCG model is imagined as a static matrix, it is therefore given the information of how many observations it is going to encounter at initialisation. The number of clones has been set up to 10 so it could work in all of our environments without issue. This means that the CSCG model can't cope with environments larger than what its model dimension can incorporate.

While training its internal beliefs given the sequence of actions and observations we set the pseudocount to 0.05 and let the agent train for 200 iterations, then for the Viterbi optimisation of the states we set the pseudocount to 0.0001 and let it run for 100 iterations.
The pseudocount is a small constant ensuring that any transition under any action has a non-zero probability. It also improves convergence, however, too small during training and it gives wrong state estimations. All values have been carefully selected to give the best result possible in the smallest amount of recursion. More details relative to the model can be found in~\cite{cscg_pres}. In this study, we re-train the CSCG model for each 5 consecutive steps of the exploration, considering all the past observations and actions at each re-train.

%//ALL DETAILS RELATED TO TRAINING AND DIFFERENT VERSIONS HERE

\subsection{Computational Costs}

We averaged the computation time over 5 runs for both our model and the CSCG model to complete 100 exploration steps.
The results indicate that our model is significantly faster, underscoring its relevance for real-world applications. The slower performance of the CSCG model can be attributed to its need to fully retrain every 5 steps, whereas our model continuously updates its internal map with predicted and observed changes at each step. In these tests, our model operated with a look-ahead prediction range of 6 steps.
\begin{table}[h!b]
\centering
\caption{Computational time in seconds of ours and CSCG model while forced to explore during 100 steps in an environment. Our model imagines the policies over 6 consecutive steps. 
}
{
\begin{tabular}{lll}
model & Ours& CSCG \\ \hline
\begin{tabular}[c]{@{}l@{}}Execution\\ time (s)\end{tabular} & 14.95 & 48.35 \\ \hline
\end{tabular}
}
\end{table}


\FloatBarrier
